# Supplementary material for: Magnetically Driven Biopsy Capsule Robot with Spring Mechanism
Source: Micromachines (Basel). 2024 Feb 18;15(2):287. doi: 10.3390/mi15020287 (PMC10892247; doi:10.3390/mi15020287)
Supplement: Supplementary file 1 [file micromachines-15-00287-s001.zip]

Archive with 6 entries (6 files):
- Videos/Movies S1.mp4
- Videos/Movies S2.mp4
- Videos/Movies S3.mp4
- Videos/Movies S4.mp4
- Videos/Movies S5.mp4
- Videos/Movies S6.mp4
